# Supplementary material for: HPLC-DAD-ESI/MS and 2D-TLC Analyses of Secondary Metabolites from Selected Poplar Leaves and an Evaluation of Their Antioxidant Potential
Source: Int J Mol Sci. 2025 Jun 27;26(13):6189. doi: 10.3390/ijms26136189 (PMC12249639; doi:10.3390/ijms26136189)
Supplement: Supplementary file 1 [file ijms-26-06189-s001.zip]

Archive with 1 entries (1 files):
- ijms-3623135-supplementary.pdf
